# Supplementary material for: Anti-Lymphangiogenic Terpenoids from the Heartwood of Taiwan Juniper, Juniperus chinensis var. tsukusiensis
Source: Plants (Basel). 2023 Nov 11;12(22):3828. doi: 10.3390/plants12223828 (PMC10674874; doi:10.3390/plants12223828)
Supplement: Supplementary file 1 [file plants-12-03828-s001.zip]

Archive with 1 entries (1 files):
- plants-2708352-supplementary.pdf
